# Supplementary material for: From Monoamine Oxidase Inhibition to Antiproliferative Activity: New Biological Perspectives for Polyamine Analogs
Source: Molecules. 2023 Aug 29;28(17):6329. doi: 10.3390/molecules28176329 (PMC10490032; doi:10.3390/molecules28176329)
Supplement: Supplementary file 1 [file molecules-28-06329-s001.zip]

Archive with 1 entries (1 files):
- molecules-2562834-supplementary.pdf
